# Supplementary material for: Electrical Phenotyping of Aged Human Mesenchymal Stem Cells Using Dielectrophoresis
Source: Micromachines (Basel). 2025 Apr 3;16(4):435. doi: 10.3390/mi16040435 (PMC12029641; doi:10.3390/mi16040435)
Supplement: Supplementary file 1 [file micromachines-16-00435-s001.zip]

Archive with 1 entries (1 files):
- micromachines-3533618-supplementary.pdf
